# Supplementary material for: Anti-Adipogenic Activity of High-Phenolic Sorghum Brans in Pre-Adipocytes
Source: Nutrients. 2022 Apr 2;14(7):1493. doi: 10.3390/nu14071493 (PMC9002988; doi:10.3390/nu14071493)
Supplement: Supplementary file 1 [file nutrients-14-01493-s001.zip]

Archive with 1 entries (1 files):
- nutrients-1660676-supplementary.pdf
